# Supplementary material for: Association Between Polymorphisms in Gastric Cancer Related Genes and Risk of Gastric Cancer: A Case-Control Study
Source: Front Mol Biosci. 2021 May 17;8:690665. doi: 10.3389/fmolb.2021.690665 (PMC8166284; doi:10.3389/fmolb.2021.690665)
Supplement: Supplementary file 4 [file Table3.XLS]

## Sheet: SNP Information
NO.	SNP	chr	Chr. Position	Gene	Ref mRNA	SNP Property	Functional Change	PCR Primer	Length	Alleles	A 1	A 2	P1	F1	L1	P2	F2	L2	Pc	Lc	A1_Size	A2_Size	POS.（A1）	POS.（A2）
1	rs78280497	6	32940554	BRD2	NM_005104	5'-UTR_exon1	/	rs78280497F/R	307	G/C	G	C	rs78280497FG	FAM	40	rs78280497FC	VIC	41	rs78280497FP	27	88	89	86.59	88.52
2	rs11555940	6	32940142	BRD2	NM_005104	5'-UTR_exon1	/	rs11555940F/R	195	C/T	C	T	rs11555940FC	NED	43	rs11555940FT	PET	41	rs11555940FP	26	90	88	87.3	89.62
3	rs117675324	5	148800987	/	/	/	/	rs117675324F/R	299	C/T	C	T	rs117675324RC	FAM	41	rs117675324RT	VIC	42	rs117675324RP	29	91	92	89.78	91.46
4	rs4705341	5	148805936	/	/	/	/	rs4705341F/R	231	G/A	G	A	rs4705341FG	NED	42	rs4705341FA	PET	40	rs4705341FP	30	93	91	90.03	92.45
5	rs1280606	12	71957133	LGR5	NM_003667	intron8	/	rs1280606F/R	328	G/A	G	A	rs1280606FG	FAM	40	rs1280606FA	VIC	41	rs1280606FP	33	94	95	91.35	92.97
6	rs12422555	12	54376264	/	/	/	/	rs12422555F/R	236	A/T	A	T	rs12422555RA	NED	45	rs12422555RT	PET	43	rs12422555RP	30	96	94	92.88	95.89
7	rs4854469	2	69176807	GKN2	NM_182536	intron3	/	rs4854469F/R	246	C/A	C	A	rs4854469FC	FAM	43	rs4854469FA	VIC	44	rs4854469FP	33	97	98	94.37	96.56
8	rs72865868	6	32937436	BRD2	NM_005104	intron1	/	rs72865868F/R	314	C/T	C	T	rs72865868FC	NED	42	rs72865868FT	PET	40	rs72865868FP	36	99	97	98.01	100.63
10	rs34060527	5	148799401	/	/	/	/	rs34060527F/R	122	G/C	G	C	rs34060527FG	NED	43	rs34060527FC	PET	41	rs34060527FP	38	102	100	99.914	102.39
11	rs78278727	5	148792206	/	/	/	/	rs78278727F/R	229	C/T	C	T	rs78278727RC	FAM	46	rs78278727RT	VIC	47	rs78278727RP	36	103	104	101.49	103.31
12	rs1148985	12	71947173	LGR5	NM_003667	intron5	/	rs1148985F/R	350	G/A	G	A	rs1148985RG	NED	44	rs1148985RA	PET	42	rs1148985RP	40	105	103	102.97	105.62
13	rs17796690	5	148794041	/	/	/	/	rs17796690F/R	342	G/A	G	A	rs17796690RG	FAM	45	rs17796690RA	VIC	46	rs17796690RP	40	106	107	104.42	106.47
14	rs530605210	12	71843912	LGR5	NM_003667	intron1	/	rs530605210F/R	264	G/A	G	A	rs530605210RG	NED	49	rs530605210RA	PET	47	rs530605210RP	38	108	106	106.27	/
15	rs10493113	1	43158510	YBX1	NM_004559	intron2	/	rs10493113F/R	198	C/T	C	T	rs10493113RC	FAM	52	rs10493113RT	VIC	53	rs10493113RP	36	109	110	107.42	109.21
16	rs115417321	6	32941695	BRD2	NM_005104	intron2	/	rs115417321F/R	296	C/T	C	T	rs115417321RC	NED	45	rs115417321RT	PET	43	rs115417321RP	45	111	109	108.42	110.38
17	rs3862218	1	43152610	YBX1	NM_004559	intron2	/	rs3862218F/R	185	G/A	G	A	rs3862218FG	FAM	47	rs3862218FA	VIC	48	rs3862218FP	44	112	113	110.04	112.46
18	rs150850682	6	32943108	BRD2	NM_005104	intron3	/	rs150850682F/R	278	A/T	A	T	rs150850682RA	NED	56	rs150850682RT	PET	54	rs150850682RP	37	114	112	110.5	112.77
19	rs4971066	1	155105882	EFNA1	NM_004428	intron2	/	rs4971066F/R	293	G/T	G	T	rs4971066RG	FAM	45	rs4971066RT	VIC	46	rs4971066RP	49	115	116	113.04	114.9
20	rs533309272	12	71906616	LGR5	NM_003667	intron2	/	rs533309272F/R	333	G/A	G	A	rs533309272FG	NED	49	rs533309272FA	PET	47	rs533309272FP	47	117	115	115.08	116.81
21	rs4132612	12	71847727	LGR5	NM_003667	intron1	/	rs4132612F/R	169	C/A	C	A	rs4132612FC	FAM	52	rs4132612FA	VIC	53	rs4132612FP	45	118	119	116.26	118.19
22	rs12044179	1	43163546	YBX1	NM_004559	intron6	/	rs12044179F/R	171	C/T	C	T	rs12044179FC	NED	51	rs12044179FT	PET	49	rs12044179FP	48	120	118	117.8	120.29
23	rs118070474	2	69178471	GKN2	NM_182536	intron1	/	rs118070474F/R	336	G/T	G	T	rs118070474RG	FAM	50	rs118070474RT	VIC	51	rs118070474RP	50	121	122	119.72	121.74
24	rs1298467	12	71936611	LGR5	NM_003667	intron4	/	rs1298467F/R	296	G/C	G	C	rs1298467FG	NED	54	rs1298467FC	PET	52	rs1298467FP	48	123	121	120.65	122.76
25	rs147361802	12	71876565	LGR5	NM_003667	intron1	/	rs147361802F/R	278	C/T	C	T	rs147361802FC	FAM	51	rs147361802FT	VIC	52	rs147361802FP	52	124	125	122.62	124.17
26	rs4760939	12	71897927	LGR5	NM_003667	intron1	/	rs4760939F/R	345	G/T	G	T	rs4760939FG	NED	52	rs4760939FT	PET	50	rs4760939FP	53	126	124	124.97	127.11
27	rs17814919	12	71872462	LGR5	NM_003667	intron1	/	rs17814919F/R	259	G/A	G	A	rs17814919FG	FAM	47	rs17814919FA	VIC	48	rs17814919FP	59	127	128	124.81	126.66
28	rs66814253	12	71921094	LGR5	NM_003667	intron3	/	rs66814253F/R	326	C/T	C	T	rs66814253FC	NED	56	rs66814253FT	PET	54	rs66814253FP	52	129	127	126.91	129.08
29	rs7976133	12	71964468	LGR5	NM_003667	intron11	/	rs7976133F/R	211	C/T	C	T	rs7976133FC	FAM	54	rs7976133FT	VIC	55	rs7976133FP	55	130	131	128.01	130.19
30	rs11178846	12	71947406	LGR5	NM_003667	intron5	/	rs11178846F/R	330	A/T	A	T	rs11178846RA	NED	54	rs11178846RT	PET	52	rs11178846RP	57	132	130	129.78	131.96
Note1:Ref.=Reference;Ext.=Extension;POS.=Position;A1=Allele 1;A2=Allele 2;A3=Allele 3;A4=Allele 4 P1=Specific ligation primer1;P2=Specific ligation primer2;Pc=Universal ligation primer
Note2：FAM is blue；VIC is green；NED is yellow；PET is red
Note3：FP and RP of universal primer PC refer to forward or reverse primer respectively
